# Supplementary material for: Overcoming resistance to belief revision and correction of misinformation beliefs: psychophysiological and behavioral effects of a counterfactual mindset
Source: Sci Rep. 2024 May 31;14:12493. doi: 10.1038/s41598-024-63230-5 (PMC11143297; doi:10.1038/s41598-024-63230-5)
Supplement: Supplementary file 2 — Supplementary Information 2. [file 41598_2024_63230_MOESM2_ESM.xlsx]

## Sheet: experiment1
treatment_condition	nuclear_2-1	brain_2-1	nuclear_1	nuclear_2	brain_1	brain_2	attn_check	age	gender
counterfactual	0	0	1	1	1	1	green	41	Female
fact	1	-2	1	2	3	1	green	50	Male
fact	0	-1	2	2	2	1	green	24	Male
counterfactual	0	0	3	3	1	1	green	38	Male
counterfactual	2	0	3	5	2	2	green	32	Female
counterfactual	-1	4	2	1	3	7	green	62	Female
counterfactual	1	0	3	4	2	2	green	26	Female
counterfactual	0	0	2	2	1	1	green	63	Female
fact	0	-3	2	2	4	1	green	44	Male
counterfactual	0	0	2	2	1	1	green	33	Female
counterfactual	3	-3	3	6	4	1	green	27	Female
counterfactual	0	-4	2	2	6	2	green	20	Female
fact	1	-3	2	3	5	2	green	47	Female
counterfactual	2	-1	2	4	2	1	green	20	Male
fact	0	-3	1	1	4	1	green	34	Male
counterfactual	0	0	3	3	4	4	green	31	Male
counterfactual	0	0	1	1	1	1	green	26	Female
counterfactual	0	0	1	1	1	1	green	47	Male
counterfactual	3	-2	3	6	5	3	green	44	Female
fact	3	-5	2	5	6	1	green	27	Female
fact	0	-1	1	1	2	1	green	66	Female
fact	0	0	2	2	1	1	green	60	Male
fact	0	-1	3	3	3	2	green	22	Female
counterfactual	0	-1	2	2	5	4	green	21	Non-binary / non-conforming
fact	0	0	1	1	1	1	green	44	Male
fact	2	-4	3	5	5	1	green	23	Male
counterfactual	5	-1	2	7	2	1	green	23	Female
fact	0	0	3	3	1	1	green	32	Non-binary / non-conforming
counterfactual	0	-3	3	3	5	2	green	41	Male
fact	0	-4	2	2	6	2	green	56	Female
counterfactual	2	-4	2	4	5	1	green	20	Female
fact	0	-3	2	2	5	2	green	66	Female
fact	1	-2	3	4	6	4	green	21	Female
fact	0	0	3	3	2	2	green	46	Female
fact	0	0	3	3	1	1	green	40	Male
counterfactual	0	-2	1	1	4	2	green	20	Female
fact	2	0	1	3	1	1	green	38	Male
counterfactual	0	-3	1	1	4	1	green	35	Female
counterfactual	1	-1	3	4	2	1	green	24	Female
counterfactual	4	-2	2	6	3	1	green	29	Female
fact	4	-1	2	6	2	1	green	25	Female
fact	2	0	2	4	1	1	green	30	Female
counterfactual	0	0	2	2	1	1	green	51	Male
counterfactual	0	-2	2	2	5	3	green	39	Female
fact	2	0	3	5	1	1	green	22	Female
counterfactual	2	-1	3	5	2	1	green	19	Male
counterfactual	0	0	2	2	3	3	green	40	Female
counterfactual	0	0	2	2	1	1	green	27	Female
fact	0	-1	2	2	2	1	green	26	Male
fact	3	-4	2	5	5	1	green	29	Female
counterfactual	0	0	1	1	1	1	green	51	Female
fact	1	-2	2	3	3	1	green	43	Male
counterfactual	2	-3	3	5	4	1	green	23	Female
counterfactual	0	0	3	3	1	1	green	28	Male
fact	-1	0	2	1	1	1	green	50	Male
counterfactual	1	-1	3	4	2	1	green	24	Female
counterfactual	0	-3	1	1	5	2	green	62	Male
fact	0	0	3	3	3	3	green	26	Female
fact	0	-5	3	3	6	1	green	28	Female
counterfactual	1	-5	2	3	6	1	green	20	Female
fact	2	-4	2	4	5	1	green	39	Male
fact	0	1	3	3	1	2	green	27	Male
counterfactual	1	-3	3	4	4	1	green	42	Male
counterfactual	3	-2	1	4	3	1	green	43	Female
fact	0	0	2	2	1	1	green	36	Female
fact	0	0	2	2	3	3	green	21	Male
fact	0	-2	2	2	3	1	green	47	Male
fact	0	0	2	2	2	2	green	29	Male
counterfactual	3	-1	3	6	3	2	green	22	Male
fact	0	-6	1	1	7	1	green	48	Female
counterfactual	3	-1	2	5	6	5	green	21	Female
fact	1	-1	1	2	2	1	green	30	Female
fact	0	0	2	2	1	1	green	54	Male
counterfactual	2	-4	1	3	5	1	green	39	Male
counterfactual	1	-3	2	3	5	2	green	31	Female
fact	1	0	1	2	3	3	green	24	Female
counterfactual	1	-1	3	4	2	1	green	20	Female
counterfactual	1	-5	3	4	6	1	green	21	Male
counterfactual	1	-1	3	4	2	1	green	32	Male
fact	0	0	2	2	1	1	green	33	Female
fact	0	-2	2	2	3	1	green	45	Male
counterfactual	2	-6	2	4	7	1	green	28	Female
fact	0	-1	2	2	2	1	green	29	Male
counterfactual	4	-3	1	5	4	1	green	24	Female
fact	0	-2	3	3	3	1	green	26	Female
counterfactual	1	0	2	3	3	3	green	21	Female
fact	0	-2	2	2	4	2	green	46	Female
fact	0	-4	1	1	5	1	green	55	Female
counterfactual	0	-1	1	1	2	1	green	33	Female
fact	2	-4	1	3	5	1	green	49	Female
fact	0	0	1	1	1	1	green	28	Female
counterfactual	1	-3	3	4	5	2	green	23	Female
fact	0	-1	3	3	2	1	green	40	Female
counterfactual	1	1	2	3	5	6	green	44	Female
fact	0	-1	2	2	4	3	green	51	Male
fact	1	-3	2	3	4	1	green	27	Female
fact	3	-2	2	5	3	1	green	19	Female
fact	0	0	2	2	1	1	green	27	Female
fact	1	1	1	2	1	2	green	30	Male
fact	0	-1	1	1	2	1	green	63	Male
counterfactual	0	-3	2	2	4	1	green	37	Female
counterfactual	1	-2	1	2	3	1	green	30	Female
counterfactual	2	-1	3	5	2	1	green	29	Female
fact	3	-1	2	5	5	4	green	20	Female
counterfactual	-1	-3	2	1	4	1	green	21	Female
fact	0	-2	3	3	5	3	green	19	Male
counterfactual	4	0	2	6	1	1	green	22	Female
counterfactual	0	0	2	2	2	2	green	46	Female
counterfactual	2	0	1	3	7	7	green	36	Female
counterfactual	0	-1	1	1	2	1	green	47	Female
fact	2	-4	3	5	5	1	green	36	Female
counterfactual	1	-5	1	2	6	1	green	52	Female
fact	2	-3	2	4	5	2	green	29	Prefer not to say
counterfactual	4	0	1	5	1	1	green	30	Female
fact	1	-1	2	3	2	1	green	35	Male
fact	-2	0	3	1	7	7	green	40	Male
counterfactual	3	-1	2	5	2	1	green	24	Female
fact	0	3	3	3	1	4	green	29	Female
fact	-1	-1	3	2	2	1	green	56	Male
counterfactual	3	-3	1	4	4	1	green	36	Female
fact	0	-1	1	1	5	4	green	26	Female
fact	4	-1	2	6	2	1	green	25	Female
counterfactual	0	0	2	2	2	2	green	50	Female

## Sheet: experiment2
age	gender	treatment	nuclear1	nuclear2	brain1	brain2	attncheck	nuclear_chng	brain_chng	treatment_id
36	Male	control	1	1	1	1	green	0	0	1
37	Female	contextchange	1	1	1	1	green	0	0	2
38	Female	contextchange	1	1	2	2	green	0	0	2
22	Female	contextchange	1	1	3	1	green	0	2	2
30	Female	contextchange	1	1	4	1	green	0	3	2
39	Female	control	1	1	4	1	green	0	3	1
23	Female	contextchange	1	1	4	2	green	0	2	2
25	Female	contextchange	1	1	4	4	green	0	0	2
43	Female	control	1	1	5	4	green	0	1	1
57	Female	control	1	1	7	4	green	0	3	1
22	Female	control	1	2	1	1	green	1	0	1
24	Female	contextchange	1	2	1	1	green	1	0	2
24	Female	control	1	2	1	1	green	1	0	1
65	Female	contextchange	1	2	2	2	green	1	0	2
38	Female	contextchange	1	2	6	1	green	1	5	2
24	Female	contextchange	1	3	2	1	green	2	1	2
62	Female	contextchange	1	3	3	1	green	2	2	2
38	Female	control	1	4	2	1	green	3	1	1
23	Female	contextchange	1	4	4	2	green	3	2	2
26	Female	control	1	4	7	1	green	3	6	1
58	Female	contextchange	1	4	7	7	green	3	0	2
29	Female	contextchange	1	6	5	2	green	5	3	2
53	Female	control	2	1	4	4	green	-1	0	1
57	Female	control	2	1	6	3	green	-1	3	1
21	Non-binary / non-conforming	control	2	2	1	1	green	0	0	1
25	Non-binary / non-conforming	contextchange	2	2	1	1	green	0	0	2
37	Female	contextchange	2	2	1	1	green	0	0	2
39	Female	control	2	2	1	1	green	0	0	1
23	Female	control	2	2	2	1	green	0	1	1
63	Female	control	2	2	3	2	green	0	1	1
24	Female	contextchange	2	2	3	4	green	0	-1	2
27	Male	control	2	2	4	1	green	0	3	1
37	Male	control	2	2	4	1	green	0	3	1
38	Female	contextchange	2	2	4	4	green	0	0	2
27	Female	control	2	2	5	1	green	0	4	1
34	Female	contextchange	2	2	5	2	green	0	3	2
55	Female	control	2	2	6	1	green	0	5	1
36	Male	contextchange	2	2	6	2	green	0	4	2
60	Female	control	2	2	6	2	green	0	4	1
21	Female	contextchange	2	3	1	1	green	1	0	2
23	Non-binary / non-conforming	control	2	3	1	1	green	1	0	1
40	Female	contextchange	2	3	2	1	green	1	1	2
31	Female	control	2	3	3	1	green	1	2	1
21	Female	control	2	3	4	1	green	1	3	1
24	Non-binary / non-conforming	control	2	3	4	1	green	1	3	1
29	Female	control	2	3	4	1	green	1	3	1
22	Female	contextchange	2	3	5	5	green	1	0	2
23	Female	control	2	3	6	3	green	1	3	1
52	Female	contextchange	2	3	6	4	green	1	2	2
52	Female	contextchange	2	3	6	4	green	1	2	2
38	Female	contextchange	2	3	6	5	green	1	1	2
23	Female	control	2	4	1	1	green	2	0	1
39	Female	control	2	4	2	1	green	2	1	1
23	Female	control	2	4	3	1	green	2	2	1
26	Female	control	2	4	3	1	green	2	2	1
27	Female	contextchange	2	4	3	1	green	2	2	2
21	Female	control	2	4	4	2	green	2	2	1
38	Female	contextchange	2	4	5	1	green	2	4	2
23	Female	control	2	4	5	2	green	2	3	1
26	Female	contextchange	2	4	5	2	green	2	3	2
37	Female	control	2	4	6	1	green	2	5	1
22	Female	control	2	4	6	2	green	2	4	1
24	Female	contextchange	2	5	1	1	green	3	0	2
28	Male	contextchange	2	5	1	1	green	3	0	2
27	Female	control	2	5	2	1	green	3	1	1
58	Female	control	2	5	2	1	green	3	1	1
26	Female	contextchange	2	5	3	1	green	3	2	2
22	Female	contextchange	2	5	4	1	green	3	3	2
55	Male	control	2	5	7	1	green	3	6	1
22	Female	contextchange	2	6	1	1	green	4	0	2
21	Female	control	2	6	2	1	green	4	1	1
27	Female	contextchange	2	6	3	1	green	4	2	2
31	Male	contextchange	2	6	3	1	green	4	2	2
32	Male	contextchange	2	6	5	5	green	4	0	2
24	Female	contextchange	2	7	3	1	green	5	2	2
22	Female	control	2	7	6	1	green	5	5	1
26	Female	control	3	2	3	1	green	-1	2	1
23	Non-binary / non-conforming	control	3	3	1	1	green	0	0	1
23	Female	control	3	3	1	1	green	0	0	1
44	Female	control	3	3	1	1	green	0	0	1
22	Male	control	3	3	2	1	green	0	1	1
42	Female	control	3	3	3	1	green	0	2	1
57	Female	contextchange	3	3	5	1	green	0	4	2
40	Female	control	3	3	5	2	green	0	3	1
51	Female	control	3	3	6	2	green	0	4	1
24	Female	control	3	3	6	6	green	0	0	1
23	Female	control	3	4	1	1	green	1	0	1
23	Female	control	3	4	1	1	green	1	0	1
59	Female	control	3	4	3	2	green	1	1	1
50	Male	contextchange	3	4	4	2	green	1	2	2
60	Female	contextchange	3	4	4	3	green	1	1	2
29	Female	control	3	4	5	1	green	1	4	1
24	Female	control	3	4	5	2	green	1	3	1
22	Female	control	3	4	5	4	green	1	1	1
23	Female	contextchange	3	4	5	4	green	1	1	2
41	Female	control	3	4	6	4	green	1	2	1
58	Female	control	3	4	7	2	green	1	5	1
37	Male	contextchange	3	4	7	6	green	1	1	2
22	Female	contextchange	3	5	1	1	green	2	0	2
25	Female	contextchange	3	5	3	1	green	2	2	2
27	Female	control	3	5	3	1	green	2	2	1
23	Female	control	3	5	5	1	green	2	4	1
22	Female	control	3	5	6	1	green	2	5	1
41	Male	contextchange	3	6	3	2	green	3	1	2
62	Female	control	3	6	5	1	green	3	4	1
62	Female	contextchange	3	6	6	2	green	3	4	2
29	Female	control	3	6	6	3	green	3	3	1
43	Female	control	3	6	7	1	green	3	6	1

## Sheet: experiment3
gender_m_f	age	treatment_coded	treatment_groups	nucl_support	nucl_support_split	nuclear_support	title_desire_inconsistent	title_desire_consistent	fixdur_title_inconsistent	fixdur_title_consistent	visit_title_inconsistent	visit_title_consistent	pupil-proportion_title_inconsistent	pupil-proportion_title_consistent	fixdur_summary_inconsistent	fixdur_summary_consistent	visit_summary_inconsistent	visit_summary_consistent	pupil-proportion_summary_consistent	pupil-proportion_summary_inconsistent
2	21	2	Fact	5	1	support	9	14	31.79	24.05	37	37	2.43371	2.60966	64.73	53.12	46	35	2.6211	2.47922
1	21	1	Counterfact	7	1	support	9	12	13.25	5.81	13	7	2.07686	2.13645	17.46	11.77	12	9	2.15381	2.12807
1	21	2	Fact	3	0	do not support	8	19	5.79	3.51	12	3	1.80717	1.80299	10.79	6.93	14	10	1.81843	1.81983
1	22	1	Counterfact	4	1	support	16	14	1.45	0.93	15	13	1.81224	1.7062	7.72	9.25	23	30	1.70239	1.81136
2	19	1	Counterfact	4	1	support	12	10	3.45	2.7	12	10	1.87327	1.94735	9.95	5.31	8	8	1.94829	1.81207
2	22	1	Counterfact	4	1	support	13	15	2.65	2.31	4	4	2.40945	2.18518	3.43	2.48	7	6	2.17409	2.43684
2	20	2	Fact	4	1	support	13	16	1.45		4		1.8026		7.74	8.17	7	14	1.81829	1.85457
2	24	2	Fact	2	0	do not support	11	17	5.19	8.73	5	10	1.88161	1.82687	23.84	30.41	7	12	1.81109	1.87476
1	20	2	Fact	3	0	do not support	12	19	12.46	23.32	17	14	1.87363	2.05461	27.48	42.62	20	25	1.80003	1.87654
2	21	1	Counterfact	4	1	support	15	16	4.45	8.37	19	26	1.94826	1.66342	15.69	28.07	25	30	1.73145	1.92042
2	20	1	Counterfact	5	1	support	15	9	12.19	7.02	20	11	1.77739	1.67772	21.61	18.74	22	21	1.67779	1.79146
1	22	1	Counterfact	6	1	support	15	15			2
2	22	2	Fact	4	1	support	13	10	18.6	15.69	27	19	1.85448	1.97526	51.18	50.31	22	16	2.14613	1.87819
1	20	2	Fact	7	1	support	10	11	7.34	6.48	14	9	1.81663	1.91719	57.34	39.91	19	13	1.82951	1.79551
1	20	1	Counterfact	5	1	support	13	11							6.74	11.56	5	7	1.86364	1.85472
2	22	2	Fact	4	1	support	14	14	3.65	4.52	7	16	1.8841	1.92758	9.95	12.24	7	16	1.88945	1.87226
2	25	1	Counterfact	3	0	do not support	13	14	12.91	4.41	24	13	1.84455	1.86563	23.16	11.34	26	30	1.83983	1.89699
1	21	1	Counterfact	4	1	support	16	9	5.13	6.47	6	9	2.17469	1.75091	23.66	21.43	5	11	1.90894	2.15613
1	19	2	Fact	5	1	support	10	17	8.2	12.65	11	8	1.73989	1.92128	39.62	26.75	8	5	1.93971	1.77641
2	19	1	Counterfact	1	0	do not support	19	12	6.75	3.5	13	13	1.78217	1.84394	12.34	6.31	17	14	1.86486	2.01126
1	19	2	Fact	2	0	do not support	12	20	6.28	7.04	12	14	1.91516	2.18568	20.06	22.13	12	13	2.29661	2.02744
1	21	2	Fact	1	0	do not support	8	18	12.87	10.44	11	13	1.50246	1.58624	32.29	57.78	11	10	1.58482	1.61075
1	24	1	Counterfact	0	0	do not support	12	7	11.37	8.53	14	11	1.88835	1.82911	28.34	26.11	9	9	1.83453	1.95121
1	21	2	Fact	3	0	do not support	6	10	9.18	10.5	10	11	1.51694	1.68391	32.43	26.45	14	6	1.94962	1.5426
1	20	2	Fact	4	1	support	11	13	4.01	10.29	9	17	1.83927	1.88406	22.5	29.55	8	9	1.82597	1.80523
2	19	1	Counterfact	4	1	support	13	16	4.15	10.08	28	29	1.84884	1.87128	24.37	25.04	50	48	1.94506	1.87936
2	22	1	Counterfact	5	1	support	17	6	8.3	15.24	20	32	2.47325	1.90888	33.86	49.29	18	24	1.89786	2.38492
2	20	1	Counterfact	2	0	do not support	15	11	12.71	5.96	25	21	1.82124	1.91642	19.63	16.47	20	26	1.9341	1.93216
2	19	2	Fact	5	1	support	13	15	16.33	25.22	10	19	1.9452	1.85632	27.99	55.66	9	14	1.86633	1.90428
1	23	2	Fact	1	0	do not support	12	17	7.45	6.68	6	7	1.93228	1.9179	8.54	7.54	7	7	1.93098	1.93568
2	21	2	Fact	4	1	support	19	17	14.33	10.37	7	10	2.21307	2.15457	45.67	40.18	5	5	2.35847	2.17903
2	21	1	Counterfact	2	0	do not support	16	12	12.22	8.18	40	26	1.9189	1.85654	49.8	30.55	55	36	1.78723	1.88804
1	22	1	Counterfact	2	0	do not support	14	12	12.99	10.84	16	12	2.12061	1.79078	34.55	36.44	15	15	1.744	2.15568
1	20	2	Fact	5	1	support	18	11	5.1	5.81	6	9	1.92966	2.01862	26.19	29.42	5	10	1.96297	1.98491
2	25	2	Fact	4	1	support	15	14	21.22	14.22	20	11	1.98215	2.44815	40.76	26.72	24	9	2.25956	2.00582
2	20	1	Counterfact	5	1	support	14	9	14.86	19.37	41	51	1.71568	1.48294	66.16	55.83	43	50	1.64222	1.68664
2	19	2	Fact	1	0	do not support	13	18	6.7	12.53	21	25	1.68831	1.71247	22.55	26.36	34	25	1.6982	1.68033
2	22	1	Counterfact	3	0	do not support	16	8		9.85	16	10		1.56944	39.7	36.56	16	13	1.52833	1.44103
1	19	2	Fact	4	1	support	11	15	9.09	8.73	7	15	1.78966	1.82513	11.22	17.02	12	17	1.80426	1.78477
2	20	1	Counterfact	3	0	do not support	13	17	2.47	6.32	10	12	1.80081	1.53745	14.34	23.93	18	23	1.79544	1.80171
1	21	1	Counterfact	6	1	support	12	12	6.9	13.31	9	14	2.46137	1.95414	32.53	38.86	12	16	2.00629	2.35831
1	22	1	Counterfact	4	1	support	10	11	23.69	26.34	44	38	1.83681	1.82765	94.97	63.78	45	43	1.85082	1.82489
1	20	2	Fact	2	0	do not support	15	11	7.44	5.74	12	10	1.76242	1.79179	27.89	31.93	12	8	1.74338	1.72904
2	20	1	Counterfact	3	0	do not support	7	13	6.6	0.71	31	7	1.8272	1.78711	7.83	1.6	22	9	1.78976	1.82415
2	20	1	Counterfact	4	1	support	15	14	6.4	10.64	13	20	1.95666	1.76355	18.25	41.95	13	24	1.81915	1.95725
2	20	2	Fact	4	1	support	12	16	3.01	16.09	3	14	1.59	1.8869	6.77	20.53	7	16	2.04936	1.64833
2	21	1	Counterfact	1	0	do not support	16	11	22.36	22.01	18	7	1.89495	1.79305	35.38	33.55	13	10	1.80938	1.88525
2	20	2	Fact	3	0	do not support	14	16	5.53	9.52	17	12	1.99035	2.15427	13.89	16.67	21	12	2.11568	2.25943
2	20	1	Counterfact	3	0	do not support	14	13	8.95	7.86	13	13	2.1301	1.80516	18.85	20.24	14	15	1.80732	1.80821
2	20	1	Counterfact	5	1	support	18	13	10.22	8.71	22	16	2.10106	2.18493	29.83	27.13	25	27	2.14879	2.05302
2	21	2	Fact	4	1	support	9	10	15.47	19.19	10	10	1.83205	1.92919	35.08	33.38	4	6	1.91521	1.84653
2	21	1	Counterfact	3	0	do not support	13	10	9.27	18.15	13	15	1.98072	1.74228	28.87	41.01	4	7	1.77793	1.97892
2	20	2	Fact	2	0	do not support	8	19	9.29	12.83	25	31	1.48757	1.51962	24.9	30.47	37	35	1.67389	1.3966
2	20	1	Counterfact	2	0	do not support	12	11	20.1	21.94	15	26	2.5007	2.12255	31.44	34.75	21	26	1.89954	2.38801
2	19	2	Fact	1	0	do not support	3	4	5.88	8.19	19	26	1.98656	2.03344	18.14	26.4	34	34	2.18511	1.94177
2	20	1	Counterfact	7	1	support	11	11	11.31	13.98	30	27	2.023	1.7774	33.03	44.35	42	38	1.77145	1.99874
2	20	1	Counterfact	1	0	do not support	15	8				11			10.19	9.22	13	12	1.95599	2.0122
2	22	2	Fact	0	0	do not support	13	18	4.45	5.97	15	16	1.83721	2.0686	17.52	24.07	25	24	2.04455	1.80071
1	19	1	Counterfact	2	0	do not support	13	13	8.66	10.05	12	7	2.42433	1.88201	23.34	29.22	14	5	1.84477	1.90001
2	20	2	Fact	6	1	support	18	15	34.1	24.66	33	27	1.73467	2.04088	82.38	36.42	35	23	1.99252	1.68905
2	20	1	Counterfact	7	1	support	16	16	9.13	14.53	18	18	1.88009	1.96894	44.11	44.36	15	24	1.96422	1.89147
1	22	2	Fact	7	1	support	13	17	6.86	11.34	11	18	1.93718	1.9922	18.07	22.13	19	17	2.01245	1.96219
2	19	1	Counterfact	4	1	support	18	11	14.22	7.5	40	27	1.8183	1.92694	25.99	29.29	48	52	1.70048	1.7054
1	21	1	Counterfact	6	1	support	12	14	8.69	5.09	8	14	1.62187	1.63158	28.31	29.19	5	9	1.67673	1.86447
1	21	2	Fact	3	0	do not support	8	16	5.98	1.45	8	5	1.99496	2.19303	8.08	6.6	11	9	2.19905	1.96439
2	20	1	Counterfact	0	0	do not support	16	12	10.92	12.55	13	7	1.76045	1.76354	26.64	46.08	17	11	1.77337	1.79338
2	22	2	Fact	2	0	do not support	13	17	25.15	23.69	23	14	2.38719	2.3127	70.89	51.6	26	21	2.31283	2.369
2	21	2	Fact	5	1	support	9	17	3.35	5.25	7	17	1.81895	1.80815	5.77	14.57	14	23	1.81514	1.78872
1	20	1	Counterfact	1	0	do not support	18	13	6.97	3.61	14	7	2.15711	1.82515	25.07	17.61	13	8	1.85133	1.92634
2	22	2	Fact	5	1	support	15	18					1.77479	1.74698					1.93025	1.85542
2	20	2	Fact	3	0	do not support	11	12	3.76	6.42	6	6	1.82214	1.96944	5.73	6.91	9	5	1.81051	1.87044
2	20	2	Fact	3	0	do not support	11	14	2.74	8.68	7	15	2.3164	2.56113	23.02	19.95	12	11	2.40482	2.62256
1	21	1	Counterfact	3	0	do not support	19	11	11.24	9.6	15	4	1.88123	1.83653	12.12	9.88	12	6	1.64953	1.9079
1	23	1	Counterfact	2	0	do not support	19	13	24.65	4.88	11	11	2.06367	1.89383	37.99	30.4	12	10	1.84036	2.09503
2	23	2	Fact	2	0	do not support	8	11	6.23	9.69	11	10	1.73562	1.70739	39.37	29.09	14	8	1.72256	1.82068
2	20	2	Fact	3	0	do not support	10	15	13.61	14.7	16	13	1.91933	2.23557	21.26	33.88	15	15	2.23256	1.91715
1	23	1	Counterfact	5	1	support	18	12	4.53	4.01	14	10	2.10774	2.03152	26.4	20.97	12	13	1.76431	2.00063
2	20	2	Fact	0	0	do not support	10	17	7.99	2.44	14	8	1.52421	1.75761	19.45	17.63	14	9	1.75371	1.75819
1	23	2	Fact	5	1	support	10	13	19.95	14.69	9	13	1.68054	1.71968	48.41	39.42	9	12	1.71596	1.71829
2	18	2	Fact	4	1	support	10	11	5.52	10.76	23	27	1.87517	2.07775	38.42	25.09	27	24	2.26495	1.85808
2	21	2	Fact	3	0	do not support	16	18	8.14	3.28	18	8	1.73024	1.93317	17.03	16.85	21	17	1.92375	1.96196
1	19	2	Fact	2	0	do not support	13	17	0.95		4		1.91482		10.43	8.45	5	4	1.77002	1.4057
2	22	2	Fact	6	1	support	14	16	1.76	4.27	4	11	1.75524	1.86148	7.32	10.16	6	13	1.87923	1.88725
1	24	2	Fact	6	1	support	13	13	43.99	54.43	24	31	2.00515	1.93739	63.45	65.69	38	32	2.01531	2.0224
2	18	1	Counterfact	4	1	support	15	8	29.75	16.35	65	39	2.05825	2.02869	90.69	47.12	99	73	2.07338	2.00793
2	17	1	Counterfact	3	0	do not support	12	15	8.13	9.97	17	18	1.77479	1.77381	11.79	27.13	18	12	1.82499	1.81491
1	20	2	Fact	4	1	support	8	13	9.71	3.76	16	6	1.9059	2.1471	18.3	15.6	14	6	1.93535	1.9015
2	21	2	Fact	1	0	do not support	12	19	17.6	13.42	22	16	1.80574	1.75691	25.86	17.14	20	17	1.77777	1.78883
2	20	1	Counterfact	2	0	do not support	19	11	11.4	4.25	11	10	2.01715	1.94488	18.65	9.39	20	20	1.93994	2.06051
2	22	2	Fact	2	0	do not support	14	11	8.94	7.76	6	10	1.71117	1.68646	30.21	15.45	8	4	1.67774	1.6759
1	20	1	Counterfact	3	0	do not support	15	14	8.26	4.79	8	10	1.83428	1.67548	30.41	28.64	8	10	1.71669	1.85899
1	23	2	Fact	3	0	do not support	14	12	9.15	8.72	8	7	1.94216	1.91035	31.42	39.15	12	12	1.89841	1.9073
2	20	2	Fact	5	1	support	15	11	0.81	5.8	5	19	1.70844	1.80191	4.67	15.88	16	15	1.85192	1.60712
2	20	1	Counterfact	4	1	support	16	10	27.5	7.87	31	10	1.94633	1.83699	56.52	33.77	45	26	1.89632	2.06595
1	20	2	Fact	5	1	support	11	9	2.74	2.89	4	2	1.8648	2.11404	11.16	8.1	2	2	2.01153	1.95448
2	21	1	Counterfact	1	0	do not support	13	11	8.99	10.32	25	22	1.83489	1.7558	33.86	40.44	33	27	1.75672	1.82385
1	19	2	Fact	3	0	do not support	10	11	10.91	4.25	13	5	1.70069	1.7311	47.03	27.48	13	6	1.68778	1.73678
2	21	2	Fact	4	1	support	10	9	10.13	7.91	6	6	1.74154	1.77579	26.53	25.73	3	5	1.80658	1.78549

## Sheet: experiment4
treatment	treatment_coded	v-danger_chng	v-immun_chng	v-variant_chng	v-dna_chng	v-fert_chng	attn_check1	attn_check2	Age	gender	v-danger1	v-danger2	v-immun1	v-immun2	v-variant1	v-variant2	v-dna1	v-dna2	v-fert1	v-fert2
control	0	-1	2	1	1	0		green	47	Female	3	4	5	3	3	2	3	2	4	4
control	0	0	1	0	2	0		green	27	Female	2	2	5	4	2	2	4	2	4	4
contextchange	1	2	0	6	0	2		green	40	Male	3	1	7	7	7	1	1	1	4	2
contextchange	1	0	0	0	0	0		green	47	Male	5	5	6	6	5	5	5	5	5	5
control	0	1	3	0	1	0		green	36	Male	5	4	7	4	4	4	5	4	1	1
control	0	2	2	2	0	2		green	22	Male	5	3	7	5	6	4	1	1	3	1
control	0	4	0	1	0	4		green	33	Male	5	1	7	7	2	1	1	1	7	3
control	0	0	1	1	0	1		green	24	Female	1	1	4	3	2	1	1	1	2	1
control	0	0	0	0	0	0		green	76	Male	1	1	1	1	1	1	1	1	1	1
contextchange	1	1	0	0	0	-4		green	35	Male	3	2	5	5	2	2	1	1	2	6
control	0	1	1	0	0	0		green	39	Female	3	2	4	3	1	1	1	1	1	1
control	0	1	1	0	0	1		green	30	Male	2	1	6	5	1	1	1	1	2	1
contextchange	1	3	2	3	0	0		green	25	Female	4	1	6	4	4	1	1	1	1	1
control	0	1	1	2	0	0		green	27	Female	2	1	4	3	3	1	1	1	1	1
control	0	3	2	2	0	0		green	28	Male	4	1	6	4	3	1	1	1	1	1
control	0	1	1	1	0	1		green	39	Female	2	1	7	6	2	1	1	1	2	1
control	0	-1	-2	-1	-1	0		green	53	Female	1	2	3	5	1	2	1	2	2	2
contextchange	1	0	0	0	0	0		green	31	Female	2	2	4	4	2	2	1	1	4	4
control	0	0	1	0	0	0		green	39	Male	1	1	4	3	1	1	1	1	1	1
control	0	0	0	1	0	0		green	29	Male	4	4	7	7	2	1	1	1	4	4
contextchange	1	1	2	0	0	1		green	22	Female	2	1	3	1	1	1	1	1	2	1
contextchange	1	0	0	1	-3	0		green	41	Male	4	4	4	4	4	3	1	4	4	4
control	0	1	4	0	0	0		green	38	Male	2	1	5	1	1	1	1	1	1	1
contextchange	1	0	1	0	0	0		green	33	Female	1	1	5	4	1	1	1	1	1	1
control	0	2	3	0	0	0		green	29	Male	4	2	4	1	1	1	1	1	1	1
contextchange	1	0	0	0	-2	0		green	26	Female	3	3	4	4	3	3	1	3	3	3
control	0	0	0	0	0	2		green	33	Male	2	2	1	1	1	1	1	1	4	2
control	0	0	0	0	0	0		green	31	Female	4	4	5	5	2	2	1	1	2	2
contextchange	1	1	1	1	0	1		green	28	Male	2	1	2	1	2	1	1	1	2	1
contextchange	1	0	1	0	0	0		green	22	Female	4	4	6	5	2	2	1	1	4	4
control	0	2	1	1	0	2		green	20	Female	4	2	6	5	3	2	1	1	5	3
control	0	1	1	0	0	1		green	64	Male	2	1	3	2	2	2	1	1	2	1
control	0	0	1	0	0	3		green	38	Female	4	4	5	4	1	1	1	1	4	1
control	0	2	1	1	0	1		green	50	Male	3	1	4	3	2	1	1	1	2	1
control	0	-2	0	0	0	2		green	54	Male	3	5	7	7	1	1	1	1	4	2
contextchange	1	0	3	-1	0	2		green	39	Female	2	2	7	4	1	2	1	1	4	2
contextchange	1	3	1	1	-2	2		green	30	Female	5	2	7	6	4	3	1	3	4	2
contextchange	1	0	0	0	0	0		green	46	Male	1	1	1	1	1	1	1	1	1	1
control	0	1	1	0	0	0		green	31	Female	2	1	2	1	1	1	1	1	1	1
control	0	-1	0	1	0	1		green	25	Male	2	3	4	4	3	2	1	1	3	2
contextchange	1	1	0	2	0	3		green	27	Female	6	5	5	5	6	4	1	1	5	2
contextchange	1	0	2	0	0	1		green	29	Female	1	1	4	2	1	1	1	1	2	1
contextchange	1	1	1	2	-1	1		green	39	Male	3	2	4	3	4	2	1	2	2	1
contextchange	1	0	1	0	0	0		green	20	Female	2	2	4	3	2	2	1	1	2	2
contextchange	1	0	2	0	0	0		green	56	Male	1	1	4	2	1	1	1	1	1	1
contextchange	1	0	3	1	0	4		green	40	Female	6	6	5	2	7	6	1	1	5	1
control	0	3	3	1	0	1		green	66	Male	4	1	4	1	2	1	1	1	2	1
control	0	0	2	1	0	2		green	28	Male	1	1	4	2	2	1	1	1	4	2
contextchange	1	2	2	0	0	1		green	51	Female	4	2	6	4	1	1	1	1	2	1
contextchange	1	0	3	0	0	1		green	24	Female	2	2	5	2	1	1	1	1	2	1
contextchange	1	0	1	0	0	0		green	44	Male	1	1	2	1	1	1	1	1	1	1
control	0	0	2	0	-3	0		green	42	Female	4	4	7	5	4	4	1	4	4	4
contextchange	1	1	1	0	-1	0		green	22	Male	3	2	5	4	2	2	1	2	2	2
contextchange	1	2	0	-4	0	2		green	30	Female	3	1	7	7	3	7	1	1	3	1
contextchange	1	0	1	0	0	0		green	24	Male	1	1	7	6	1	1	1	1	1	1
control	0	0	0	0	0	0		green	24	Non-binary / non-conforming	1	1	3	3	1	1	1	1	1	1
control	0	2	1	1	0	2		green	57	Male	4	2	4	3	3	2	1	1	3	1
control	0	2	1	2	0	0		green	35	Female	4	2	7	6	3	1	2	2	4	4
control	0	-1	1	2	1	0		green	31	Female	4	5	7	6	6	4	2	1	2	2
control	0	2	1	0	1	0		green	21	Female	3	1	4	3	3	3	2	1	2	2
control	0	0	1	0	0	0		green	47	Male	4	4	7	6	4	4	2	2	4	4
control	0	3	-1	-1	1	1		green	30	Female	4	1	6	7	3	4	2	1	2	1
control	0	1	2	0	1	2		green	22	Male	4	3	4	2	5	5	2	1	4	2
control	0	1	1	0	0	0		green	21	Male	3	2	6	5	3	3	2	2	2	2
contextchange	1	1	3	4	1	0		green	23	Female	7	6	4	1	6	2	2	1	6	6
contextchange	1	1	1	0	1	0		green	25	Male	2	1	4	3	1	1	2	1	1	1
contextchange	1	-1	0	1	1	0		green	33	Female	5	6	7	7	2	1	2	1	6	6
contextchange	1	2	0	0	0	0		green	24	Female	4	2	5	5	3	3	2	2	4	4
contextchange	1	-1	0	0	1	0		green	59	Male	5	6	7	7	4	4	2	1	4	4
contextchange	1	1	1	0	0	2		green	28	Male	5	4	4	3	2	2	2	2	4	2
contextchange	1	1	0	0	0	1		green	47	Female	4	3	4	4	5	5	2	2	4	3
contextchange	1	2	0	0	1	1		green	36	Male	3	1	2	2	1	1	2	1	2	1
control	0	0	6	6	1	1		green	58	Male	2	2	7	1	7	1	2	1	2	1
contextchange	1	3	4	3	1	2		green	34	Male	4	1	5	1	4	1	2	1	3	1
control	0	0	1	1	0	1		green	64	Female	6	6	6	5	3	2	2	2	5	4
contextchange	1	1	2	2	0	2		green	20	Female	4	3	5	3	3	1	2	2	4	2
control	0	-1	0	0	-1	0		green	26	Male	2	3	6	6	2	2	2	3	2	2
control	0	1	1	1	0	1		green	35	Female	4	3	3	2	3	2	2	2	3	2
control	0	0	2	0	0	-1		green	47	Female	3	3	5	3	2	2	2	2	3	4
contextchange	1	2	1	2	1	1		green	63	Male	5	3	6	5	4	2	2	1	5	4
contextchange	1	1	1	1	1	1		green	20	Female	3	2	5	4	2	1	2	1	2	1
contextchange	1	1	0	0	1	0		green	20	Female	2	1	2	2	1	1	2	1	4	4
control	0	0	2	2	1	1		green	50	Female	2	2	4	2	4	2	2	1	2	1
contextchange	1	0	0	0	1	1		green	34	Male	4	4	7	7	5	5	2	1	4	3
contextchange	1	0	0	2	1	1		green	19	Female	2	2	6	6	3	1	2	1	2	1
contextchange	1	-1	0	-1	0	1		green	22	Female	4	5	5	5	4	5	2	2	5	4
contextchange	1	0	1	0	1	-1		green	40	Male	6	6	7	6	2	2	2	1	5	6
contextchange	1	0	2	1	-1	0		green	47	Male	4	4	6	4	4	3	2	3	4	4
contextchange	1	1	0	0	0	0		green	36	Female	3	2	6	6	2	2	2	2	4	4
contextchange	1	2	3	3	0	1		green	25	Female	3	1	6	3	4	1	2	2	2	1
contextchange	1	2	4	2	1	2		green	58	Female	4	2	6	2	4	2	2	1	3	1
control	0	1	2	0	0	1		green	58	Male	3	2	4	2	2	2	2	2	3	2
contextchange	1	-1	1	0	1	0		green	33	Female	4	5	6	5	2	2	2	1	5	5
control	0	2	1	1	1	3		green	37	Female	6	4	7	6	4	3	2	1	5	2
control	0	1	3	0	1	0		green	42	Male	4	3	5	2	2	2	2	1	3	3
contextchange	1	3	3	1	1	1		green	44	Female	4	1	4	1	2	1	2	1	2	1
contextchange	1	2	1	0	0	0		green	31	Male	4	2	7	6	2	2	2	2	2	2
control	0	0	2	0	1	1		green	50	Male	3	3	4	2	2	2	2	1	2	1
contextchange	1	0	0	1	0	-1		green	63	Male	2	2	4	4	2	1	2	2	1	2
contextchange	1	1	0	0	0	0		green	39	Female	5	4	4	4	1	1	2	2	3	3
control	0	2	0	2	-1	1		green	40	Male	5	3	5	5	5	3	2	3	4	3
control	0	1	0	-4	0	1		green	26	Female	5	4	7	7	1	5	3	3	4	3
control	0	2	1	1	1	1		green	46	Female	4	2	5	4	4	3	3	2	4	3
control	0	1	0	0	1	0		green	34	Male	4	3	7	7	2	2	3	2	2	2
control	0	1	3	0	-1	0		green	54	Female	5	4	7	4	4	4	3	4	4	4
contextchange	1	-2	0	-4	-3	-2		green	30	Male	5	7	7	7	2	6	3	6	5	7
contextchange	1	2	3	1	2	1		green	34	Female	6	4	7	4	5	4	3	1	6	5
contextchange	1	0	2	0	-1	-1		green	32	Female	5	5	7	5	2	2	3	4	4	5
contextchange	1	1	0	3	0	2		green	63	Female	6	5	7	7	4	1	3	3	6	4
contextchange	1	2	2	2	-1	0		green	47	Female	6	4	7	5	6	4	3	4	1	1
control	0	0	0	0	1	0		green	27	Female	2	2	6	6	2	2	3	2	2	2
control	0	0	3	1	1	2		green	25	Male	3	3	6	3	4	3	3	2	3	1
contextchange	1	-1	2	1	0	0		green	51	Female	4	5	7	5	5	4	3	3	4	4
contextchange	1	0	1	0	1	0		green	34	Female	5	5	5	4	4	4	3	2	4	4
control	0	0	1	-1	0	1		green	28	Female	6	6	7	6	2	3	4	4	3	2
control	0	3	0	1	2	2		green	20	Female	5	2	5	5	3	2	4	2	4	2
control	0	2	2	1	0	1		green	36	Male	6	4	7	5	4	3	4	4	5	4
contextchange	1	1	1	0	0	0		green	28	Female	5	4	5	4	4	4	4	4	4	4
control	0	1	0	1	1	1		green	36	Male	5	4	5	5	4	3	4	3	4	3
control	0	0	0	0	0	0		green	38	Male	4	4	5	5	4	4	4	4	4	4
control	0	0	0	-1	0	0		green	30	Female	6	6	7	7	4	5	4	4	4	4
control	0	1	1	1	0	2		green	47	Male	5	4	7	6	2	1	4	4	6	4
control	0	0	-1	-1	0	0		green	24	Female	5	5	4	5	4	5	4	4	5	5
contextchange	1	3	3	2	3	3		green	31	Female	6	3	6	3	5	3	4	1	5	2
contextchange	1	3	3	1	3	1		green	24	Female	5	2	5	2	5	4	4	1	4	3
control	0	0	0	0	0	0		green	44	Male	7	7	7	7	7	7	4	4	7	7
contextchange	1	1	3	1	2	1		green	29	Female	4	3	6	3	4	3	4	2	5	4
contextchange	1	6	2	5	3	3		green	19	Male	7	1	5	3	6	1	4	1	4	1
contextchange	1	1	1	0	3	0		green	65	Female	6	5	7	6	2	2	4	1	5	5
control	0	0	1	2	0	-1		green	26	Female	5	5	5	4	6	4	4	4	4	5
control	0	2	1	1	0	1		green	34	Female	5	3	5	4	4	3	4	4	5	4
control	0	2	0	2	-2	-2		green	38	Male	4	2	6	6	5	3	4	6	4	6
control	0	1	2	2	3	2		green	30	Male	3	2	4	2	4	2	4	1	3	1
contextchange	1	0	1	0	1	1		green	26	Male	4	4	4	3	4	4	4	3	4	3
control	0	0	0	2	0	-1		green	51	Male	6	6	7	7	6	4	4	4	6	7
contextchange	1	1	-2	3	2	3		green	65	Female	4	3	4	6	4	1	4	2	4	1
control	0	2	0	0	0	0		green	59	Female	6	4	6	6	5	5	4	4	4	4
contextchange	1	2	3	2	2	4		green	27	Female	3	1	5	2	4	2	4	2	5	1
contextchange	1	1	1	2	0	1		green	25	Non-binary / non-conforming	4	3	4	3	4	2	4	4	5	4
contextchange	1	4	5	3	3	2		green	81	Female	5	1	6	1	4	1	4	1	3	1
contextchange	1	0	1	0	1	0		green	41	Female	4	4	6	5	5	5	4	3	5	5
contextchange	1	2	2	2	1	2		green	37	Female	5	3	6	4	4	2	4	3	5	3
contextchange	1	0	0	0	2	2		green	51	Male	7	7	7	7	4	4	4	2	6	4
contextchange	1	1	0	2	0	0		green	32	Male	4	3	5	5	3	1	4	4	4	4
contextchange	1	0	0	0	0	2		green	45	Male	7	7	7	7	4	4	4	4	6	4
contextchange	1	3	4	3	1	1		green	63	Female	7	4	7	3	6	3	4	3	4	3
contextchange	1	2	0	1	0	0		green	37	Male	6	4	7	7	6	5	4	4	5	5
contextchange	1	0	-1	0	0	1		green	33	Female	5	5	6	7	4	4	4	4	6	5
contextchange	1	3	2	2	2	3		green	36	Female	5	2	6	4	4	2	4	2	5	2
control	0	0	0	0	0	0		green	48	Male	4	4	5	5	4	4	4	4	4	4
contextchange	1	0	2	-2	4	1		green	34	Female	6	6	7	5	1	3	5	1	6	5
control	0	0	0	0	-1	0		green	45	Female	7	7	7	7	7	7	5	6	7	7
contextchange	1	0	0	0	-1	0		green	23	Female	6	6	6	6	4	4	5	6	6	6
control	0	1	1	1	1	2		green	59	Female	7	6	7	6	6	5	5	4	6	4
control	0	1	2	0	2	1		green	35	Female	5	4	6	4	2	2	5	3	4	3
control	0	3	2	3	1	0		green	21	Male	4	1	6	4	4	1	5	4	4	4
control	0	0	0	0	1	1		green	27	Female	4	4	6	6	4	4	5	4	5	4
contextchange	1	2	2	0	2	2		green	25	Male	4	2	6	4	2	2	5	3	4	2
control	0	1	0	0	0	0		green	46	Male	6	5	4	4	6	6	5	5	4	4
control	0	0	2	0	3	2		green	34	Female	3	3	5	3	1	1	5	2	3	1
contextchange	1	1	2	1	3	-1		green	29	Male	3	2	6	4	3	2	5	2	1	2
contextchange	1	0	0	1	2	0		green	23	Male	5	5	7	7	4	3	5	3	4	4
control	0	0	4	0	2	1		green	22	Female	6	6	7	3	4	4	5	3	4	3
control	0	0	5	0	3	-3		green	37	Female	4	4	7	2	2	2	5	2	3	6
control	0	1	-1	1	1	1		green	34	Female	4	3	3	4	4	3	5	4	4	3
control	0	0	0	0	1	1		green	68	Female	3	3	5	5	5	5	5	4	5	4
contextchange	1	1	1	1	3	2		green	18	Female	4	3	3	2	4	3	5	2	4	2
control	0	0	0	-1	2	0		green	44	Female	5	5	6	6	3	4	5	3	4	4
contextchange	1	2	1	1	2	1		green	60	Female	6	4	4	3	4	3	5	3	4	3
control	0	1	4	1	4	2		green	30	Female	3	2	7	3	2	1	5	1	5	3
contextchange	1	1	1	3	3	0		green	27	Male	4	3	6	5	4	1	5	2	2	2
contextchange	1	0	0	0	3	0		green	22	Male	4	4	4	4	4	4	5	2	4	4
control	0	-2	0	0	2	-2		green	28	Male	3	5	5	5	5	5	6	4	3	5
control	0	1	0	0	1	2		green	20	Female	6	5	1	1	5	5	6	5	5	3
control	0	1	1	0	0	0		green	38	Male	6	5	7	6	6	6	6	6	6	6
control	0	0	0	-1	-1	0		green	44	Male	7	7	7	7	6	7	6	7	7	7
control	0	0	0	1	1	-1		green	33	Male	7	7	7	7	7	6	6	5	5	6
contextchange	1	-1	0	-2	0	0		green	42	Female	6	7	7	7	4	6	6	6	7	7
control	0	1	2	2	2	1		green	21	Male	5	4	6	4	5	3	6	4	5	4
control	0	2	0	1	0	1		green	61	Female	7	5	7	7	5	4	6	6	6	5
contextchange	1	0	0	0	0	0		green	48	Male	6	6	7	7	4	4	6	6	6	6
contextchange	1	0	0	3	2	2		green	47	Female	7	7	7	7	7	4	6	4	7	5
control	0	0	0	-1	0	-2		green	47	Female	6	6	6	6	5	6	6	6	3	5
contextchange	1	-1	1	0	0	-2		green	35	Male	5	6	7	6	5	5	6	6	4	6
control	0	0	0	-1	0	0		green	74	Male	5	5	7	7	3	4	6	6	6	6
control	0	0	0	1	0	-1		green	31	Male	6	6	7	7	4	3	6	6	5	6
contextchange	1	0	1	-3	0	-1		green	39	Female	7	7	7	6	4	7	6	6	6	7
contextchange	1	0	0	1	0	0		green	56	Male	7	7	7	7	3	2	6	6	5	5
control	0	0	0	0	0	-1		green	36	Male	7	7	7	7	7	7	7	7	6	7
control	0	0	0	0	0	-2		green	59	Female	7	7	7	7	7	7	7	7	4	6
control	0	0	0	0	0	0		green	75	Female	7	7	7	7	4	4	7	7	7	7
control	0	0	0	2	1	1		green	40	Female	6	6	7	7	7	5	7	6	5	4
control	0	0	0	0	0	0		green	45	Female	7	7	7	7	7	7	7	7	4	4
contextchange	1	0	3	6	6	6		green	45	Male	7	7	4	1	7	1	7	1	7	1
contextchange	1	0	0	0	0	0		green	35	Male	7	7	7	7	7	7	7	7	7	7
control	0	0	0	0	1	0		green	57	Female	7	7	7	7	2	2	7	6	2	2
control	0	1	0	-2	1	-1		green	38	Female	7	6	7	7	4	6	7	6	6	7
contextchange	1	1	0	-2	0	-1		green	48	Female	7	6	7	7	5	7	7	7	5	6
contextchange	1	2	0	-1	6	2		green	44	Female	7	5	7	7	4	5	7	1	5	3
contextchange	1	5	6	6	6	5		green	33	Female	6	1	7	1	7	1	7	1	6	1
contextchange	1	3	2	0	2	1		green	47	Male	7	4	6	4	4	4	7	5	5	4
control	0	0	0	0	0	0		green	62	Male	7	7	7	7	7	7	7	7	7	7
contextchange	1	0	1	1	2	1		green	37	Male	7	7	7	6	4	3	7	5	7	6
contextchange	1	1	0	0	3	1		green	36	Female	5	4	6	6	5	5	7	4	4	3
contextchange	1	0	0	2	3	1		green	40	Male	2	2	7	7	3	1	7	4	4	3
control	0	2	0	0	0	2		green	30	Male	7	5	7	7	1	1	7	7	7	5
contextchange	1	0	0	0	0	0		green	42	Male	7	7	7	7	7	7	7	7	7	7
contextchange	1	0	0	1	2	0		green	56	Female	7	7	7	7	7	6	7	5	7	7
control	0	0	0	0	0	0		green	47	Male	7	7	4	4	7	7	7	7	7	7
contextchange	1	-3	2	-2	0	0		green	34	Male	2	5	6	4	1	3	2	2	2	2
control	0	2	1	0	3	1		green	24	Female	4	2	2	1	1	1	5	2	4	3
contextchange	1	1	1	0	0	1		green	40	Male	5	4	5	4	4	4	3	3	4	3
control	0	3	2	0	1	1		green	25	Female	6	3	6	4	4	4	5	4	4	3
contextchange	1	2	4	1	1	3		green	62	Female	4	2	6	2	2	1	2	1	4	1
contextchange	1	0	0	0	0	0		green	27	Male	4	4	6	6	4	4	4	4	4	4
control	0	1	2	1	0	3		green	32	Female	4	3	4	2	2	1	1	1	4	1
contextchange	1	3	5	3	3	3		green	42	Male	4	1	6	1	4	1	4	1	4	1
control	0	0	0	1	0	2		green	45	Female	5	5	6	6	3	2	1	1	4	2
control	0	3	-4	0	1	0		green	56	Male	4	1	3	7	1	1	2	1	1	1
control	0	0	0	1	0	0		green	32	Female	2	2	7	7	3	2	1	1	4	4
control	0	0	1	0	0	0		green	23	Non-binary / non-conforming	2	2	4	3	1	1	1	1	1	1
control	0	0	2	0	0	1		green	27	Male	1	1	3	1	1	1	1	1	2	1
control	0	-1	2	2	0	0		green	24	Male	1	2	7	5	3	1	1	1	1	1
control	0	2	1	-1	0	2		green	22	Male	4	2	4	3	1	2	1	1	4	2
control	0	0	2	-1	0	2		green	23	Male	3	3	6	4	3	4	1	1	4	2
control	0	1	2	1	0	0		green	20	Female	2	1	6	4	7	6	1	1	7	7
control	0	1	0	0	0	0		green	25	Male	3	2	4	4	2	2	1	1	2	2
contextchange	1	0	0	-5	0	-1		green	27	Female	3	3	5	5	2	7	1	1	2	3
control	0	1	1	0	0	1		green	37	Male	2	1	2	1	1	1	1	1	2	1
control	0	0	2	0	0	0		green	40	Male	1	1	3	1	1	1	1	1	1	1
control	0	0	0	1	-1	1		green	29	Male	2	2	2	2	3	2	1	2	3	2
control	0	0	-3	0	0	0		green	21	Female	1	1	1	4	1	1	1	1	1	1
control	0	0	2	0	0	0		green	53	Male	1	1	3	1	1	1	1	1	1	1
control	0	0	0	0	0	0		green	38	Male	1	1	1	1	1	1	1	1	1	1
control	0	0	0	0	0	2		green	34	Male	1	1	1	1	1	1	1	1	4	2
control	0	3	3	2	0	0		green	31	Female	4	1	4	1	3	1	1	1	1	1
control	0	0	2	0	0	0		green	66	Female	2	2	4	2	1	1	1	1	1	1
contextchange	1	1	1	1	0	1		green	19	Female	3	2	2	1	2	1	1	1	2	1
control	0	0	1	0	0	1		green	40	Female	1	1	2	1	1	1	1	1	2	1
control	0	-1	-1	2	-1	0		green	39	Male	1	2	1	2	3	1	1	2	1	1
control	0	-3	-1	2	-1	-1		green	27	Male	4	7	5	6	6	4	1	2	1	2
control	0	0	0	1	0	1		green	30	Female	1	1	4	4	2	1	1	1	2	1
control	0	0	2	0	0	0		green	22	Female	3	3	6	4	1	1	1	1	1	1
control	0	1	0	3	0	2		green	32	Female	5	4	7	7	4	1	1	1	6	4
control	0	1	1	1	0	0		green	57	Male	2	1	3	2	2	1	1	1	1	1
control	0	0	0	0	-3	1		green	38	Female	4	4	7	7	6	6	1	4	6	5
control	0	1	3	2	0	1		green	26	Male	2	1	7	4	3	1	1	1	2	1
contextchange	1	0	3	0	0	0		green	48	Female	1	1	4	1	1	1	1	1	1	1
control	0	0	3	0	0	0		green	40	Male	1	1	6	3	1	1	1	1	1	1
contextchange	1	3	3	4	0	4		green	20	Female	4	1	4	1	5	1	1	1	5	1
contextchange	1	0	0	0	0	0		green	26	Female	1	1	1	1	1	1	1	1	1	1
contextchange	1	0	0	0	0	0		green	66	Female	7	7	7	7	7	7	1	1	4	4
control	0	0	1	0	0	0		green	33	Male	1	1	2	1	1	1	1	1	1	1
contextchange	1	1	0	0	0	1		green	36	Female	2	1	1	1	1	1	1	1	2	1
control	0	0	-1	0	0	0		green	23	Male	1	1	3	4	1	1	1	1	1	1
contextchange	1	0	-1	4	0	1		green	26	Male	1	1	4	5	5	1	1	1	2	1
contextchange	1	0	-3	0	0	0		green	31	Male	1	1	1	4	1	1	1	1	1	1
control	0	0	-2	0	0	0		green	27	Male	2	2	5	7	5	5	1	1	6	6
control	0	0	0	0	0	0		green	30	Male	1	1	4	4	1	1	1	1	1	1
control	0	1	5	0	0	1		green	23	Male	3	2	7	2	3	3	1	1	2	1
control	0	0	0	1	-3	0		green	57	Male	4	4	7	7	6	5	1	4	1	1
contextchange	1	3	3	-2	0	3		green	61	Female	4	1	4	1	4	6	1	1	4	1
contextchange	1	0	3	0	-3	0		green	56	Female	4	4	7	4	4	4	1	4	4	4
contextchange	1	0	1	0	0	0		green	29	Male	3	3	4	3	1	1	1	1	1	1
control	0	-1	4	2	0	-1		green	53	Male	3	4	5	1	3	1	1	1	1	2
contextchange	1	3	3	1	0	1		green	25	Female	4	1	5	2	2	1	1	1	2	1
contextchange	1	1	1	1	0	1		green	55	Male	2	1	5	4	2	1	1	1	2	1
control	0	2	-1	1	0	1		green	31	Male	3	1	5	6	2	1	1	1	2	1
contextchange	1	1	2	0	0	1		green	20	Female	2	1	4	2	1	1	1	1	2	1
contextchange	1	0	2	4	0	3		green	25	Male	1	1	4	2	5	1	1	1	4	1
control	0	2	2	1	0	0		green	31	Female	5	3	4	2	2	1	1	1	2	2
contextchange	1	0	0	0	0	0		green	30	Male	1	1	1	1	1	1	1	1	1	1
contextchange	1	-1	1	1	0	0		green	24	Male	4	5	6	5	5	4	1	1	5	5
control	0	0	0	3	0	1		green	38	Male	4	4	4	4	4	1	1	1	2	1
contextchange	1	2	3	0	0	2		green	41	Male	4	2	6	3	1	1	1	1	4	2
contextchange	1	0	1	1	0	1		green	47	Male	2	2	7	6	6	5	1	1	2	1
control	0	0	3	0	-1	2		green	38	Female	2	2	5	2	2	2	1	2	4	2
contextchange	1	-4	-1	0	-5	2		green	38	Other (please specify)	3	7	6	7	1	1	1	6	7	5
contextchange	1	0	3	0	0	0		green	72	Female	1	1	4	1	1	1	1	1	1	1
contextchange	1	-1	0	-1	0	1		green	25	Male	1	2	1	1	2	3	1	1	4	3
contextchange	1	-1	0	0	0	1		green	47	Female	5	6	7	7	2	2	1	1	3	2
contextchange	1	0	0	0	0	1		green	43	Male	2	2	4	4	2	2	1	1	2	1
contextchange	1	0	0	0	0	3		green	23	Male	4	4	4	4	3	3	1	1	4	1
control	0	0	2	0	0	0		green	57	Female	1	1	3	1	1	1	1	1	1	1
contextchange	1	3	3	1	0	3		green	45	Female	4	1	5	2	2	1	1	1	4	1
control	0	0	6	0	0	0		green	37	Male	1	1	7	1	1	1	1	1	1	1
contextchange	1	1	0	1	0	1		green	26	Female	2	1	1	1	2	1	1	1	2	1
contextchange	1	1	3	0	0	0		green	26	Female	2	1	7	4	1	1	1	1	2	2
contextchange	1	2	0	1	0	1		green	44	Female	4	2	4	4	2	1	1	1	3	2
contextchange	1	1	6	0	0	0		green	46	Male	2	1	7	1	1	1	1	1	1	1
control	0	0	3	5	0	1		green	26	Female	2	2	7	4	7	2	1	1	3	2
contextchange	1	0	0	0	0	0		green	32	Male	1	1	1	1	1	1	1	1	1	1
contextchange	1	1	6	5	0	0		green	24	Female	2	1	7	1	6	1	1	1	1	1
control	0	2	4	0	0	0		green	45	Male	7	5	7	3	1	1	1	1	1	1
control	0	1	4	1	0	0		green	31	Female	2	1	5	1	2	1	1	1	1	1
contextchange	1	1	1	0	0	0		green	29	Female	6	5	3	2	1	1	1	1	3	3
contextchange	1	0	1	0	0	1		green	58	Female	1	1	3	2	1	1	1	1	2	1
control	0	0	3	0	0	0		green	30	Male	1	1	4	1	1	1	1	1	1	1
contextchange	1	0	2	1	0	0		green	32	Female	4	4	7	5	4	3	1	1	4	4
contextchange	1	0	1	0	0	0		green	29	Male	1	1	4	3	1	1	1	1	1	1
control	0	0	2	3	-3	-3		green	23	Male	4	4	7	5	7	4	1	4	1	4
contextchange	1	0	0	0	0	0		green	28	Male	1	1	1	1	1	1	1	1	1	1
contextchange	1	0	2	0	0	0		green	46	Male	1	1	3	1	1	1	1	1	1	1
contextchange	1	2	0	2	0	1		green	59	Female	5	3	5	5	3	1	1	1	3	2
contextchange	1	0	5	2	-1	0		green	19	Female	4	4	6	1	4	2	1	2	4	4
contextchange	1	-1	1	0	0	0		green	26	Female	2	3	3	2	1	1	1	1	2	2
contextchange	1	0	0	0	0	0		green	36	Female	4	4	7	7	1	1	1	1	1	1
contextchange	1	2	3	0	0	0		green	30	Male	3	1	4	1	1	1	1	1	1	1
contextchange	1	2	3	1	0	2		green	30	Female	4	2	4	1	2	1	1	1	3	1
contextchange	1	3	3	1	0	3		green	32	Female	4	1	5	2	3	2	1	1	5	2
contextchange	1	0	1	0	0	0		green	33	Male	1	1	2	1	1	1	1	1	1	1
contextchange	1	-2	-3	0	-3	-1		green	41	Male	4	6	4	7	4	4	1	4	4	5
contextchange	1	0	0	3	0	0		green	49	Male	4	4	7	7	4	1	1	1	4	4
contextchange	1	3	3	1	0	3		green	24	Male	4	1	4	1	2	1	1	1	4	1
contextchange	1	3	-1	0	0	1		green	41	Female	4	1	6	7	6	6	1	1	2	1
control	0	2	0	1	0	1		green	39	Female	3	1	5	5	2	1	1	1	2	1
contextchange	1	1	3	1	0	1		green	57	Female	2	1	4	1	2	1	1	1	2	1
control	0	1	2	0	0	0		green	20	Female	2	1	3	1	1	1	1	1	1	1
contextchange	1	0	0	0	0	0		green	30	Other (please specify)	1	1	3	3	1	1	1	1	1	1
control	0	2	2	1	1	2		green	20	Female	4	2	6	4	2	1	2	1	4	2
contextchange	1	0	2	0	1	1		green	25	Male	2	2	7	5	5	5	2	1	4	3
control	0	0	0	-1	0	1		green	53	Female	4	4	7	7	3	4	2	2	5	4
contextchange	1	4	4	4	1	0		green	40	Female	5	1	5	1	5	1	2	1	3	3
contextchange	1	0	0	1	0	1		green	21	Female	4	4	4	4	3	2	2	2	3	2
control	0	1	1	2	1	2		green	29	Female	5	4	4	3	3	1	2	1	4	2
contextchange	1	2	1	0	1	-1		green	29	Male	4	2	3	2	3	3	2	1	1	2
control	0	0	2	0	1	0		green	34	Male	2	2	4	2	1	1	2	1	1	1
contextchange	1	2	-2	1	1	2		green	22	Female	3	1	5	7	2	1	2	1	3	1
control	0	1	0	0	1	0		green	29	Female	6	5	5	5	4	4	2	1	5	5
contextchange	1	1	1	2	1	1		green	25	Male	2	1	2	1	4	2	2	1	2	1
contextchange	1	-1	0	-4	-3	-2		green	31	Female	6	7	7	7	2	6	2	5	4	6
control	0	1	0	1	1	0		green	25	Male	3	2	2	2	3	2	2	1	2	2
contextchange	1	-3	-3	-3	-5	-3		green	44	Female	4	7	4	7	4	7	2	7	4	7
control	0	0	2	1	0	3		green	37	Female	2	2	5	3	3	2	2	2	5	2
contextchange	1	1	0	0	0	0		green	21	Female	3	2	5	5	2	2	2	2	2	2
contextchange	1	0	0	-2	0	2		green	55	Male	4	4	7	7	2	4	2	2	4	2
control	0	1	3	1	1	1		green	31	Male	2	1	4	1	2	1	2	1	2	1
contextchange	1	2	2	2	1	1		green	24	Male	6	4	6	4	4	2	2	1	5	4
control	0	1	3	1	1	2		green	31	Male	2	1	5	2	2	1	2	1	3	1
control	0	1	0	2	0	2		green	38	Female	3	2	4	4	3	1	2	2	4	2
contextchange	1	3	5	0	1	3		green	36	Male	4	1	6	1	1	1	2	1	4	1
contextchange	1	1	-1	0	1	1		green	22	Female	3	2	4	5	3	3	2	1	3	2
contextchange	1	0	0	3	0	1		green	20	Female	4	4	4	4	4	1	2	2	2	1
control	0	1	-2	0	1	1		green	32	Female	2	1	2	4	1	1	2	1	2	1
control	0	0	1	0	0	0		green	33	Female	7	7	6	5	2	2	2	2	4	4
contextchange	1	1	1	0	1	1		green	52	Female	2	1	2	1	1	1	2	1	2	1
contextchange	1	0	1	-3	1	2		green	18	Non-binary / non-conforming	2	2	3	2	2	5	2	1	4	2
contextchange	1	3	-3	4	1	2		green	23	Female	4	1	4	7	5	1	2	1	3	1
control	0	1	2	0	1	0		green	44	Female	2	1	4	2	1	1	2	1	1	1
control	0	0	2	1	0	2		green	50	Male	2	2	4	2	3	2	2	2	4	2
contextchange	1	1	3	1	1	3		green	26	Non-binary / non-conforming	2	1	4	1	2	1	2	1	4	1
contextchange	1	0	0	0	0	0		green	57	Female	4	4	6	6	2	2	2	2	2	2
contextchange	1	0	0	-1	1	0		green	56	Female	7	7	7	7	6	7	2	1	4	4
contextchange	1	0	2	-1	-2	1		green	49	Female	7	7	7	5	2	3	2	4	5	4
control	0	1	1	0	1	1		green	21	Female	4	3	5	4	4	4	2	1	5	4
contextchange	1	0	0	0	-2	0		green	70	Female	7	7	7	7	4	4	2	4	4	4
contextchange	1	1	3	0	1	2		green	33	Female	3	2	4	1	1	1	2	1	3	1
contextchange	1	2	2	1	1	3		green	40	Male	3	1	4	2	2	1	2	1	4	1
control	0	2	1	-2	0	2		green	31	Female	4	2	7	6	4	6	2	2	4	2
contextchange	1	2	1	0	1	2		green	31	Male	5	3	4	3	1	1	2	1	4	2
control	0	0	5	0	1	0		green	52	Male	1	1	6	1	1	1	2	1	1	1
control	0	0	0	-1	-1	0		green	63	Male	3	3	6	6	1	2	2	3	2	2
control	0	2	2	0	0	1		green	48	Female	7	5	7	5	4	4	2	2	5	4
control	0	2	0	1	2	3		green	22	Female	6	4	7	7	4	3	3	1	5	2
control	0	2	-4	1	1	2		green	21	Female	4	2	2	6	3	2	3	2	4	2
control	0	1	0	-1	1	2		green	54	Female	4	3	4	4	4	5	3	2	4	2
control	0	2	4	0	2	1		green	26	Male	3	1	5	1	1	1	3	1	2	1
control	0	1	1	2	1	2		green	23	Male	3	2	4	3	4	2	3	2	4	2
control	0	0	1	0	1	2		green	36	Non-binary / non-conforming	4	4	7	6	1	1	3	2	5	3
control	0	1	-1	3	2	4		green	30	Female	3	2	4	5	4	1	3	1	6	2
control	0	1	0	1	1	1		green	39	Female	2	1	6	6	2	1	3	2	7	6
control	0	2	1	2	2	0		green	33	Female	5	3	5	4	6	4	3	1	5	5
control	0	1	0	0	0	0		green	22	Female	4	3	5	5	2	2	3	3	4	4
control	0	1	0	1	1	0		green	52	Female	3	2	7	7	3	2	3	2	4	4
contextchange	1	0	0	0	2	1		green	26	Male	3	3	4	4	3	3	3	1	3	2
contextchange	1	0	0	1	2	0		green	42	Female	6	6	7	7	2	1	3	1	3	3
control	0	0	0	0	-1	-1		green	21	Female	4	4	7	7	4	4	3	4	5	6
control	0	1	0	-1	0	0		green	35	Male	5	4	6	6	4	5	3	3	4	4
control	0	0	1	0	1	0		green	28	Male	3	3	3	2	2	2	3	2	2	2
control	0	1	0	2	2	1		green	38	Male	2	1	4	4	4	2	3	1	2	1
control	0	0	0	-2	0	0		green	22	Female	7	7	7	7	5	7	3	3	7	7
contextchange	1	0	0	1	1	0		green	29	Male	3	3	7	7	2	1	3	2	2	2
contextchange	1	0	0	0	0	0		green	23	Female	6	6	7	7	6	6	3	3	4	4
control	0	2	1	1	2	0		green	29	Female	4	2	3	2	2	1	3	1	2	2
contextchange	1	2	3	2	2	3		green	19	Female	3	1	4	1	6	4	3	1	4	1
control	0	1	2	1	2	1		green	26	Male	3	2	4	2	2	1	3	1	2	1
control	0	1	0	2	1	1		green	56	Male	6	5	6	6	5	3	3	2	5	4
contextchange	1	0	0	0	0	1		green	52	Male	4	4	7	7	1	1	3	3	5	4
contextchange	1	5	6	4	2	2		green	30	Female	7	2	7	1	5	1	3	1	3	1
contextchange	1	0	1	1	1	-1		green	25	Male	2	2	4	3	7	6	3	2	4	5
contextchange	1	-1	3	2	-1	0		green	54	Female	5	6	7	4	6	4	3	4	4	4
contextchange	1	3	3	1	2	2		green	56	Female	5	2	5	2	3	2	3	1	3	1
contextchange	1	1	1	0	-1	0		green	19	Female	5	4	5	4	2	2	3	4	3	3
control	0	0	-1	1	0	2		green	32	Female	4	4	4	5	5	4	3	3	4	2
contextchange	1	3	1	1	2	2		green	28	Male	5	2	7	6	6	5	3	1	3	1
control	0	0	1	0	0	0		green	32	Male	4	4	3	2	2	2	3	3	3	3
contextchange	1	1	1	-1	0	0		green	44	Male	4	3	5	4	3	4	3	3	4	4
contextchange	1	2	3	2	1	2		green	35	Male	4	2	6	3	4	2	3	2	4	2
contextchange	1	1	0	1	1	1		green	24	Male	4	3	4	4	4	3	3	2	4	3
contextchange	1	2	3	-1	2	2		green	68	Female	4	2	5	2	1	2	3	1	4	2
contextchange	1	0	1	2	2	2		green	55	Female	4	4	6	5	4	2	3	1	4	2
control	0	0	0	1	2	1		green	31	Female	4	4	7	7	2	1	3	1	5	4
contextchange	1	1	-2	2	2	2		green	43	Female	4	3	2	4	4	2	3	1	3	1
contextchange	1	2	2	1	1	1		green	42	Female	4	2	5	3	3	2	3	2	3	2
control	0	0	-1	0	0	0		green	27	Male	5	5	4	5	4	4	4	4	4	4
control	0	1	2	0	1	1		green	22	Male	4	3	7	5	2	2	4	3	4	3
control	0	0	1	0	2	1		green	27	Female	4	4	5	4	4	4	4	2	3	2
control	0	1	0	0	0	0		green	38	Male	5	4	7	7	6	6	4	4	4	4
control	0	1	3	3	1	1		green	21	Female	3	2	5	2	5	2	4	3	4	3
control	0	0	0	-1	0	0		green	64	Female	4	4	7	7	1	2	4	4	4	4
control	0	0	0	-1	1	2		green	41	Female	6	6	7	7	2	3	4	3	6	4
contextchange	1	1	2	1	0	0		green	44	Female	5	4	7	5	6	5	4	4	4	4
control	0	0	0	0	3	3		green	46	Male	7	7	7	7	4	4	4	1	4	1
control	0	0	0	0	3	0		green	28	Female	1	1	1	1	1	1	4	1	1	1
control	0	0	1	1	2	2		green	49	Female	5	5	7	6	4	3	4	2	4	2
control	0	1	4	0	3	0		green	25	Male	2	1	6	2	1	1	4	1	1	1
contextchange	1	4	6	6	3	3		green	40	Male	5	1	7	1	7	1	4	1	4	1
control	0	0	0	-1	0	0		green	54	Male	4	4	7	7	4	5	4	4	4	4
contextchange	1	0	1	2	1	1		green	19	Female	4	4	5	4	4	2	4	3	4	3
control	0	-1	1	0	-1	-1		green	23	Male	6	7	5	4	4	4	4	5	5	6
contextchange	1	2	0	1	-1	2		green	29	Female	5	3	7	7	3	2	4	5	4	2
control	0	3	0	0	0	0		green	36	Female	7	4	4	4	4	4	4	4	4	4
control	0	2	0	3	3	-1		green	29	Female	5	3	6	6	6	3	4	1	4	5
contextchange	1	3	2	3	3	3		green	18	Male	4	1	4	2	4	1	4	1	4	1
contextchange	1	2	3	0	0	2		green	48	Female	7	5	7	4	4	4	4	4	6	4
contextchange	1	3	2	3	3	1		green	27	Female	4	1	4	2	5	2	4	1	2	1
control	0	0	1	0	3	3		green	26	Male	4	4	7	6	1	1	4	1	4	1
contextchange	1	0	0	0	0	0		green	66	Female	4	4	5	5	4	4	4	4	4	4
contextchange	1	0	0	0	0	1		green	36	Female	4	4	7	7	2	2	4	4	4	3
contextchange	1	1	0	1	0	0		green	43	Female	5	4	4	4	3	2	4	4	4	4
contextchange	1	0	1	1	0	1		green	33	Female	4	4	5	4	5	4	4	4	5	4
contextchange	1	0	0	0	0	0		green	39	Male	4	4	7	7	4	4	4	4	4	4
contextchange	1	0	0	1	0	0		green	32	Female	5	5	4	4	5	4	4	4	5	5
contextchange	1	0	0	0	-3	0		green	30	Male	7	7	7	7	7	7	4	7	1	1
contextchange	1	1	1	2	2	1		green	58	Male	5	4	4	3	4	2	4	2	4	3
contextchange	1	3	2	3	3	3		green	54	Male	4	1	6	4	4	1	4	1	4	1
contextchange	1	3	3	0	0	0		green	41	Female	7	4	7	4	4	4	4	4	4	4
control	0	0	3	-1	3	1		green	27	Female	7	7	7	4	4	5	4	1	7	6
control	0	2	0	0	2	2		green	61	Female	4	2	4	4	2	2	4	2	4	2
control	0	1	-1	-1	0	1		green	33	Female	7	6	6	7	4	5	4	4	7	6
contextchange	1	2	3	2	3	4		green	26	Female	4	2	7	4	3	1	4	1	5	1
contextchange	1	1	0	1	2	0		green	38	Male	5	4	6	6	6	5	4	2	6	6
control	0	0	5	3	3	0		green	64	Male	2	2	7	2	5	2	4	1	1	1
control	0	1	0	2	2	3		green	28	Female	4	3	4	4	4	2	4	2	5	2
control	0	3	-1	-1	1	1		green	40	Male	7	4	5	6	2	3	4	3	5	4
control	0	0	0	0	0	0		green	37	Male	4	4	4	4	4	4	4	4	4	4
control	0	0	0	3	3	0		green	58	Female	4	4	7	7	4	1	4	1	1	1
contextchange	1	1	-1	1	0	0		green	24	Female	5	4	5	6	5	4	4	4	5	5
contextchange	1	1	4	0	1	2		green	52	Female	4	3	7	3	4	4	4	3	4	2
control	0	1	2	3	3	0		green	29	Male	2	1	3	1	4	1	4	1	1	1
contextchange	1	2	5	3	3	1		green	42	Female	3	1	7	2	4	1	4	1	2	1
control	0	2	2	1	1	0		green	67	Female	6	4	7	5	4	3	4	3	4	4
contextchange	1	0	1	-1	2	0		green	46	Female	4	4	5	4	3	4	4	2	4	4
control	0	0	1	0	0	0		green	41	Female	4	4	5	4	4	4	4	4	4	4
control	0	-2	-1	-2	0	0		green	50	Female	3	5	5	6	3	5	4	4	4	4
contextchange	1	3	5	3	3	3		green	32	Female	4	1	6	1	4	1	4	1	4	1
contextchange	1	3	1	3	3	1		green	63	Female	4	1	4	3	4	1	4	1	4	3
control	0	1	0	1	0	1		green	50	Male	5	4	4	4	4	3	4	4	5	4
control	0	-1	0	-2	0	2		green	55	Female	4	5	5	5	4	6	4	4	4	2
control	0	0	0	0	0	0		green	52	Male	4	4	5	5	4	4	4	4	4	4
contextchange	1	0	0	-1	1	1		green	30	Male	3	3	7	7	2	3	4	3	4	3
contextchange	1	1	0	0	3	1		green	30	Female	4	3	4	4	4	4	4	1	4	3
contextchange	1	-1	0	3	0	0		green	29	Male	6	7	4	4	7	4	4	4	5	5
control	0	1	1	3	1	1		green	30	Female	5	4	5	4	5	2	4	3	5	4
control	0	0	0	0	0	0		green	37	Male	4	4	4	4	4	4	4	4	4	4
control	0	0	1	0	-1	1		green	38	Female	5	5	5	4	5	5	4	5	6	5
control	0	0	0	0	0	0		green	36	Female	5	5	6	6	5	5	5	5	5	5
control	0	0	-1	5	4	0		green	31	Female	6	6	5	6	6	1	5	1	4	4
control	0	0	0	-2	4	6		green	36	Female	7	7	7	7	4	6	5	1	7	1
control	0	1	0	0	0	2		green	24	Female	6	5	6	6	3	3	5	5	6	4
contextchange	1	0	0	0	0	0		green	38	Male	5	5	7	7	6	6	5	5	3	3
contextchange	1	3	0	0	3	2		green	35	Male	7	4	7	7	2	2	5	2	4	2
control	0	0	0	1	0	1		green	25	Male	7	7	7	7	2	1	5	5	6	5
contextchange	1	1	1	0	1	1		green	20	Female	4	3	6	5	4	4	5	4	6	5
control	0	1	0	0	1	2		green	37	Female	5	4	4	4	4	4	5	4	6	4
control	0	1	0	1	0	0		green	45	Female	5	4	7	7	7	6	5	5	6	6
contextchange	1	-1	0	0	-2	-1		green	44	Male	6	7	7	7	7	7	5	7	6	7
contextchange	1	0	0	0	0	0		green	54	Female	7	7	7	7	5	5	5	5	7	7
control	0	2	1	0	-1	0		green	34	Male	6	4	7	6	4	4	5	6	4	4
control	0	0	0	-1	0	0		green	38	Male	4	4	7	7	4	5	5	5	4	4
control	0	0	1	1	1	0		green	49	Male	5	5	7	6	5	4	5	4	5	5
control	0	1	0	1	1	1		green	53	Female	6	5	7	7	6	5	5	4	5	4
contextchange	1	0	2	2	0	1		green	44	Female	6	6	7	5	6	4	5	5	5	4
contextchange	1	2	5	3	3	0		green	46	Female	3	1	6	1	5	2	5	2	2	2
contextchange	1	2	3	2	3	2		green	57	Male	4	2	5	2	4	2	5	2	4	2
control	0	1	1	1	1	2		green	29	Male	6	5	6	5	5	4	5	4	6	4
control	0	1	0	0	1	0		green	41	Male	3	2	2	2	4	4	5	4	2	2
control	0	0	3	1	1	3		green	35	Male	4	4	5	2	2	1	5	4	5	2
contextchange	1	0	6	1	4	1		green	27	Female	2	2	7	1	2	1	5	1	3	2
contextchange	1	1	0	1	0	2		green	30	Male	4	3	7	7	4	3	5	5	5	3
contextchange	1	0	0	0	2	0		green	41	Male	7	7	7	7	2	2	5	3	7	7
control	0	-1	0	0	-1	-1		green	53	Male	3	4	4	4	2	2	5	6	3	4
control	0	2	0	2	1	2		green	40	Female	6	4	7	7	4	2	5	4	4	2
contextchange	1	3	4	3	3	2		green	27	Male	6	3	5	1	4	1	5	2	4	2
contextchange	1	1	0	2	1	0		green	33	Female	5	4	6	6	6	4	5	4	4	4
contextchange	1	0	0	-1	3	2		green	48	Female	7	7	7	7	1	2	5	2	4	2
contextchange	1	0	0	0	1	0		green	49	Female	7	7	7	7	4	4	5	4	6	6
contextchange	1	0	2	1	0	1		green	32	Male	5	5	7	5	3	2	5	5	4	3
contextchange	1	5	6	3	4	4		green	34	Male	6	1	7	1	4	1	5	1	5	1
contextchange	1	1	4	3	4	1		green	27	Male	4	3	7	3	6	3	5	1	4	3
contextchange	1	1	0	0	1	1		green	30	Female	5	4	5	5	4	4	5	4	5	4
contextchange	1	3	3	1	2	2		green	48	Female	7	4	7	4	5	4	5	3	5	3
control	0	1	0	0	0	1		green	24	Male	6	5	7	7	3	3	6	6	7	6
control	0	0	1	-1	0	0		green	62	Male	6	6	7	6	5	6	6	6	6	6
control	0	0	0	2	2	1		green	59	Male	6	6	6	6	4	2	6	4	4	3
control	0	0	2	0	2	1		green	19	Female	5	5	7	5	5	5	6	4	6	5
contextchange	1	0	0	0	1	0		green	44	Female	5	5	7	7	1	1	6	5	5	5
control	0	0	0	-1	1	-2		green	32	Female	3	3	5	5	2	3	6	5	4	6
contextchange	1	0	0	-1	4	0		green	59	Male	7	7	7	7	1	2	6	2	7	7
contextchange	1	0	1	0	1	-1		green	26	Male	7	7	7	6	5	5	6	5	5	6
control	0	2	2	1	2	0		green	50	Female	6	4	6	4	4	3	6	4	4	4
control	0	0	0	1	0	-1		green	62	Male	7	7	7	7	6	5	6	6	6	7
contextchange	1	0	0	0	0	0		green	60	Female	7	7	7	7	6	6	6	6	6	6
control	0	0	0	1	-1	0		green	41	Male	7	7	7	7	7	6	6	7	7	7
control	0	0	2	-3	0	0		green	32	Male	6	6	4	2	4	7	6	6	5	5
control	0	0	0	0	0	0		green	56	Male	6	6	6	6	6	6	6	6	6	6
control	0	2	-1	0	0	2		green	21	Female	7	5	6	7	2	2	6	6	7	5
control	0	0	0	0	-1	0		green	60	Male	7	7	7	7	1	1	6	7	5	5
contextchange	1	1	2	4	5	3		green	43	Male	3	2	3	1	6	2	6	1	4	1
control	0	0	1	0	0	0		green	45	Male	6	6	7	6	6	6	6	6	6	6
control	0	1	0	0	0	0		green	34	Female	7	6	7	7	5	5	6	6	4	4
control	0	0	0	0	0	0		green	33	Male	7	7	7	7	7	7	7	7	7	7
control	0	1	0	2	0	0		green	26	Male	6	5	7	7	3	1	7	7	7	7
contextchange	1	0	0	0	0	0		green	39	Male	7	7	7	7	7	7	7	7	7	7
contextchange	1	0	0	0	0	1		green	21	Male	7	7	7	7	7	7	7	7	5	4
control	0	0	0	0	2	-1		green	29	Female	4	4	6	6	5	5	7	5	4	5
control	0	0	0	0	0	0		green	28	Female	7	7	7	7	7	7	7	7	7	7
control	0	0	0	0	0	0		green	38	Male	7	7	7	7	7	7	7	7	7	7
contextchange	1	0	1	-1	0	0		green	30	Female	7	7	7	6	6	7	7	7	7	7
contextchange	1	0	0	0	0	0		green	27	Female	7	7	7	7	7	7	7	7	7	7
contextchange	1	0	0	0	0	0		green	19	Male	7	7	7	7	7	7	7	7	7	7
contextchange	1	1	0	3	0	2		green	24	Male	5	4	7	7	6	3	7	7	7	5
contextchange	1	0	0	-2	1	-1		green	23	Male	7	7	7	7	4	6	7	6	6	7
control	0	0	0	0	0	0		green	64	Female	7	7	7	7	7	7	7	7	7	7
control	0	0	0	0	0	0		green	31	Male	7	7	7	7	4	4	7	7	4	4
control	0	0	0	0	0	0		green	67	Female	7	7	7	7	6	6	7	7	6	6
control	0	0	0	2	4	0		green	52	Female	7	7	7	7	4	2	7	3	7	7
contextchange	1	0	0	0	0	0		green	70	Female	7	7	7	7	7	7	7	7	7	7
contextchange	1	0	0	0	0	0		green	33	Male	7	7	7	7	7	7	7	7	7	7
contextchange	1	0	0	0	0	0		green	57	Female	7	7	7	7	7	7	7	7	7	7
control	0	1	2	0	3	1		green	69	Female	5	4	5	3	4	4	7	4	5	4
contextchange	1	0	0	0	0	0		green	22	Female	7	7	4	4	7	7	7	7	7	7
control	0	0	0	0	0	0		green	58	Female	7	7	7	7	7	7	7	7	7	7
contextchange	1	0	0	0	0	0		green	45	Female	7	7	7	7	7	7	7	7	7	7
control	0	1	1	1	2	1		green	33	Female	7	6	7	6	5	4	7	5	6	5
control	0	0	0	0	0	0		green	30	Male	7	7	7	7	7	7	7	7	7	7
contextchange	1	0	0	0	0	0		green	28	Male	7	7	7	7	7	7	7	7	7	7
contextchange	1	0	0	0	0	0		green	29	Male	7	7	7	7	1	1	7	7	7	7
contextchange	1	0	0	0	0	0		green	28	Male	7	7	7	7	4	4	7	7	7	7
control	0	0	1	0	6	6		green	28	Female	4	4	7	6	4	4	7	1	7	1
contextchange	1	0	0	0	0	0		green	46	Female	7	7	7	7	7	7	7	7	7	7
control	0	0	0	0	3	0		green	33	Male	7	7	7	7	7	7	7	4	7	7
control	0	0	2	1	1	1		green	49	Male	7	7	7	5	7	6	7	6	7	6
contextchange	1	1	1	1	5	3		green	41	Male	6	5	5	4	6	5	7	2	7	4
contextchange	1	0	0	0	0	0		green	39	Male	7	7	7	7	7	7	7	7	4	4
contextchange	1	0	0	0	1	0		green	55	Female	6	6	7	7	4	4	7	6	6	6
control	0	0	0	0	0	0		green	38	Female	7	7	7	7	7	7	7	7	7	7
contextchange	1	0	0	0	0	0		green	38	Female	7	7	7	7	7	7	7	7	7	7
contextchange	1	0	0	0	0	2		green	40	Female	2	2	6	6	3	3	7	7	4	2
contextchange	1	2	0	0	2	0		green	23	Female	3	1	1	1	1	1	3	1	1	1
